# Supplementary material for: Pseudomonas aeruginosa Phage Cocktails: Rational Design and Efficacy Against Mouse Wound and Systemic Infection
Source: Antibiotics (Basel). 2026 Jan 9;15(1):75. doi: 10.3390/antibiotics15010075 (PMC12838167; doi:10.3390/antibiotics15010075)
Supplement: Supplementary file 1 [file antibiotics-15-00075-s001.zip › Table S1.xlsx]

## Sheet: Sheet1
Table S1. Phage plaque assay results (see notes below the table).
#	Strain/Phage	EPa2	EPa4	EPa5	EPa6	EPa7	EPa10	EPa11	EPa12	EPa13	EPa14	EPa15	EPa16	EPa17	EPa18	EPa20	EPa21	EPa22	EPa24	EPa25	EPa26	EPa33	EPa38	EPa39	EPa40	EPa43
1	MRSN 315	LFW -2	LFW -2	0	10000000000	20000000000	10000000000	LFW -3	500000000000	LFW -2	LFW -3	500000000	6000000000	0	30000000	LFW -3	50000000000	LFW -2	1500000000	50000000000	2000000000	500000000	0	50000000000	1000000	0
2	MRSN 317	LFW -3	LFW -3	0	LFW -3	LFW -3	LFW -3	100000	LFW -3	0	LFW -3	500000000	0	LFW -3	0	LFW -2	LFW -3	0	15000000	LFW -2	500000000	50000000	0	25000000000	10000000	0
3	MRSN 318	LFW -2	LFW -2	0	LFW -2	10000000000	LFW -3	10000000000	LFW -3	LFW -3	LFW -3	20000000000	500000000	LFW -3	25000000000	LFW -3	LFW -3	10000000000	250000000	0	LFW -2	0	0	LFW -3	LFW -1	LFW -2
4	MRSN 321	0	LFW -2	750000000	250000000000	150000000000	1000000000000	3000000000	1000000000000	50000000	4000000000000	10000000000	9000000000	7500000000	4000000000	550000000000	50000000000	4000000000	5000000000	750000000000	50000000000	4500000000	0	500000000000	50000000	18000000000
5	MRSN 552	LFW -3	LFW -2	LFW -2	100000000000	100000000000	500000000000	200000000	2500000000000	50000000	250000000000	8000000000	200000000	LFW -3	LFW -2	100000000000	300000000000	0	750000000000	250000	25000000000	10000000000	0	500000000000	500000000000	0
6	MRSN 994	LFW -2	LFW -2	LFW -2	LFW -2	LFW -3	LFW -3	LFW -3	LFW -3	0	LFW -3	LFW -3	50000000	LFW -3	0	LFW -2	LFW -1	0	LFW -3	LFW -2	0	0	0	LFW -2	0	0
7	MRSN 1343	LFW -3	100000000000	LFW -2	200000000000	5000000000	100000000000	250000000000	1000000000000	2000000000	800000000000	20000000000	5000000	LFW -2	50000000	5000000	50000000000	5000000000	200000000000	30000	50000000000	1500000000	0	1000000000000	5000000	LFW -3
8	MRSN 1344	LFW -2	400000000000	LFW -3	350000000000	15000000	250000000000	500000000	750000000000	LFW -3	500000000000	4000000000	2000000	200000000000	2000000000	LFW -3	10000000000	2000000	200000000000	0	5500000000	500000000	0	550000000000	5000000	0
9	MRSN 1356	LFW -3	LFW -3	LFW -2	0	LFW -3	0	50000000	0	0	1500000	0	0	LFW -3	0	250000	0	2000000000	0	LFW -1	LFW -1	LFW -1	LFW -1	0	0	LFW -3
10	MRSN 1375	50000000000	5000000000	50000000000	150000000000	50000000000	500000000000	250000000000	2500000000000	300000000000	250000000000	10000000000	50000000000	200000000	1000000000	200000000000	150000000000	40000000000	750000000000	500000000000	15000000000	1000000000	LFW -2	450000000000	3500000	500000000000
11	MRSN 1380	0	0	0	0	LFW -3	0	0	0	0	0	0	0	0	0	0	0	0	5000000	0	0	0	0	0	0	0
12	MRSN 1388	0	0	0	LFW -2	LFW -2	LFW -2	LFW -2	LFW -3	0	0	LFW -2	0	0	0	LFW -3	LFW -1	0	10000000	LFW -2	0	0	0	LFW -2	0	0
13	MRSN 1405	LFW -3	LFW -3	100000000	30000000000	1000000000	300000000	100000000000	150000000000	5000000	50000000000	200000000000	35000000000	LFW -2	50000000000	1000000000	5000000000	5000000000	20000000000	2000000000	5000000000	500000000	0	100000000000	350000	LFW -2
14	MRSN 1409	LFW -3	LFW -3	0	150000000000	50000000000	750000000000	2500000000000	2500000000000	LFW -3	1000000000000	150000000000	20000000000	500000000000	30000000000	250000000000	50000000000	25000000000	1000000000000	LFW -3	500000000000	15000000000	0	1000000000000	5000000	50000000000
15	MRSN 1485	0	LFW -1	0	200000000000	LFW -3	1000000000000	2500000000000	2500000000000	300000000000	650000000000	250000000000	15000000	LFW -3	LFW -2	850000000000	200000000000	20000000000	1000000000000	1200000000000	50000000000	10000000	0	900000000000	5000000000	LFW -3
16	MRSN 1552	LFW -3	LFW -3	0	200000000000	75000000000	750000000000	2500000000000	300000000000	LFW -2	200000000	10000000000	1000000000	LFW -3	LFW -2	100000000000	100000000000	0	250000000	150000000000	5000000000	2500000000	LFW -2	350000000000	5000000	LFW -3
17	MRSN 1583	LFW -2	LFW -2	0	200000000000	200000000000	LFW -3	0	50000000000	50000000	1000000000	8000000000	8000000000	1000000000	5000000000	LFW -3	LFW -3	0	750000000000	LFW -3	20000000000	4000000000	0	750000000000	5000000	LFW -3
18	MRSN 1601	LFW -3	LFW -3	250000000	100000000000	LFW -3	LFW -3	3000000000	LFW -3	500000000000	LFW -3	LFW -2	0	LFW -3	0	LFW -3	LFW -3	7000000000	LFW -3	LFW -3	LFW -5	LFW -3	2500000	LFW -3	LFW -3	2500000000
19	MRSN 1612	LFW -3	LFW -3	100000	200000000000	LFW -3	LFW -3	300000000	10000000000	LFW -3	LFW -3	100000000	0	LFW -3	0	LFW -3	2000000000	1000000000	LFW -2	LFW -3	LFW -2	0	0	LFW -3	0	0
20	MRSN 1613	0	LFW -1	50000000	100000000000	100000000000	250000000000	1000000000	500000000000	50000000	300000000000	2000000000	LFW -2	LFW -3	0	LFW -3	LFW -3	800000000	1250000000000	1000000000000	40000000000	5000000000	LFW -2	500000000000	LFW -3	100000000000
21	MRSN 1617	LFW -3	LFW -3	LFW -2	LFW -2	LFW -3	2000000000	40000000	50000000000	2500000	50000	3000000000	LFW -2	LFW -2	0	15000000000	4000000000	700000000	5000000000	LFW -3	LFW -1	0	0	LFW -3	0	0
22	MRSN 1665	10000000000	LFW -2	10000000000	25000000000	5000000000	250000000000	100000000000	150000000000	10000000000	50000000	10000000000	1500000000	LFW -3	LFW -3	50000000000	5000000000	1500000000	150000000000	5000000000	500000000	50000000	0	50000000000	350000	LFW -3
23	MRSN 1680	50000000000	LFW -3	50000000000	100000000000	250000000000	250000000000	1000000000000	1000000000000	50000000000	500000000000	150000000000	1000000000000	5000000000	10000000000	500000000000	500000000000	100000000000	5000000000	1500000000000	45000000000	20000000000	LFW -2	750000000000	50000000	100000000000
24	MRSN 1688	0	LFW -2	0	LFW -3	LFW -3	LFW -3	LFW -3	LFW -3	LFW -2	LFW -2	7000000	0	0	0	10000000000	LFW -2	1000000	LFW -3	0	0	0	150000000000	LFW -2	0	500000000
25	MRSN 1739	0	0	0	0	LFW -3	0	0	0	0	0	0	LFW -2	0	500000000	0	0	0	0	0	0	0	0	0	LFW -2	0
26	MRSN 1756	80000000	LFW -1	45000000000	1000000	LFW -2	0	10000000	0	500000000	0	250000000	6000000	100000000000	LFW -2	LFW -2	0	5000000000	1500000	LFW -2	0	LFW -1	0	0	LFW -3	LFW -2
27	MRSN 1899	80000000000	300000000000	5000000000	1000000000	35000000000	15000000000	50000	6000000000	3500000	LFW -3	5000000	0	5000000000	5000000	5000000000	20000000000	0	15000000000	LFW -3	LFW -2	0	0	LFW -3	LFW -2	0
28	MRSN 1902	0	0	LFW -1	LFW -3	5000000000	LFW -3	LFW -3	LFW -3	LFW -3	LFW -3	50000	0	LFW -2	1500000000	50000000000	LFW -3	3000000	LFW -3	0	0	0	LFW -3	LFW -3	0	3000000000
29	MRSN 1906	LFW -2	LFW -2	LFW -1	LFW -1	LFW -3	0	LFW -3	0	LFW -2	0	0	0	LFW -2	0	0	0	0	LFW -1	0	0	0	0	0	0	0
30	MRSN 1925	LFW -2	LFW -2	LFW -2	LFW -2	15000000000	LFW -2	LFW -3	LFW -3	500000000000	LFW -2	LFW -2	LFW -1	LFW -2	0	LFW -2	LFW -1	2000000000	LFW -3	LFW -2	0	0	0	LFW -3	LFW -1	0
31	MRSN 1938	LFW -3	LFW -2	0	0	LFW -3	0	LFW -3	LFW -3	0	0	0	0	LFW -3	0	0	0	2000000	LFW -3	LFW -3	0	10000000	0	LFW -2	LFW -2	0
32	MRSN 1944	LFW -2	LFW -2	0	0	LFW -2	0	5000000000	0	LFW -3	0	LFW -2	0	LFW -3	0	0	0	LFW -2	0	0	0	0	LFW -1	0	0	LFW -2
33	MRSN 1945	15000000000	9000000000	1000000000	10000000000	30000000	1000000000	2500000000	1000000000	1000000000	100000000	500000000	900000000	5000000000	LFW -3	200000000	100000000	60000000	1000000000	0	10000000	1500000	0	150000000	0	LFW -3
34	MRSN 1946	0	0	0	5000000	LFW -2	LFW -3	1000000000	LFW -3	LFW -2	LFW -3	LFW -2	0	LFW -2	0	LFW -3	LFW -3	LFW -2	LFW -3	0	LFW -2	LFW -1	0	LFW -3	0	LFW -1
35	MRSN 1947	LFW -1	LFW -2	0	LFW -2	500000000	LFW -2	15000000	LFW -3	3000000	LFW -2	500000000	1500000000	LFW -2	5000000000	LFW -3	LFW -2	10000000000	750000000	LFW -2	0	0	0	5000000	0	LFW -2
36	MRSN 1948	LFW -2	LFW -2	LFW -2	5000000	100000000000	LFW -2	60000000	500000000	100000000	LFW -3	3000000000	0	500000000	200000000	LFW -3	10000000000	300000000	LFW -3	15000000000	0	0	LFW -2	100000000	0	0
37	MRSN 1961	LFW -3	LFW -2	0	100000000000	LFW -3	20000000000	1000000000000	1000000000000	300000000000	1000000000	1000000000	2500000000	LFW -3	LFW -3	50000000000	65000000000	3000000000	500000000000	100000000000	1000000000	LFW -2	LFW -2	200000000000	LFW -2	LFW -3
38	MRSN 2042	LFW -3	LFW -3	0	LFW -3	LFW -3	LFW -3	100000000	LFW -3	0	LFW -3	LFW -2	0	LFW -3	LFW -3	LFW -3	LFW -3	100000000	LFW -3	LFW -3	LFW -2	LFW -1	0	LFW -3	LFW -2	LFW -3
39	MRSN 2084	LFW -2	LFW -2	0	150000000000	20000000000	250000000000	1000000000000	100000000000	30000000	50000000	15000000000	1000000	LFW -1	50000000000	100000000000	150000000000	150000000000	600000000000	100000	10000000000	1500000000	0	150000000000	1000000	LFW -3
40	MRSN 2089	0	LFW -1	0	LFW -1	LFW -2	0	100000000	0	0	0	0	15000000000	LFW -1	10000000000	0	0	0	750000000	0	0	0	0	0	0	9000000000
41	MRSN 2101	LFW -3	LFW -3	100000000000	550000000000	1000000000	450000000000	200000000	2500000000000	20000000000	400000	200000000000	0	LFW -1	0	400000000000	30000000000	10000000000	1500000000000	1000000	15000000	LFW -3	0	1000000000	0	50000000000
42	MRSN 2108	0	0	3500000000	350000000000	50000000000	0	20000000000	2500000000	100000000000	100000000000	50000000000	5000000	LFW -1	50000	50000000000	50000000000	600000000000	800000000000	50000000000	20000000000	1500000000	25000000000	200000000000	500000	5000000000
43	MRSN 2115	7000000000	10000000000	10000000000	150000000000	100000000000	750000000000	1500000000000	500000000000	150000000000	25000000000	15000000000	200000000000	LFW -3	150000000000	50000000000	50000000000	50000000000	600000000000	350000000000	10000000000	25000000000	100000000000	400000000000	1000000	LFW -3
44	MRSN 2120	0	0	0	LFW -2	0	0	100000000	10000000	0	0	100000000	0	0	0	LFW -2	0	LFW -3	LFW -3	0	0	0	0	10000000	LFW -1	0
45	MRSN 2133	LFW -3	LFW 2	0	100000000	20000000	1000000000000	2500000000000	2500000000000	350000000000	250000000000	25000000000	3500000	25000000000	LFW -1	1000000000000	350000000000	100000000000	1500000000000	LFW -3	50000000000	4000000000	0	1000000000000	10000000	50000000000
46	MRSN 2139	0	0	0	0	50000000000	0	100000000	0	LFW -2	0	0	30000000000	LFW -3	0	0	0	LFW -3	7500000000	0	0	0	0	0	0	LFW -3
47	MRSN 2140	LFW -3	LFW -3	0	500000000	50000000000	100000000000	2500000000	LFW -3	1000000	LFW -3	50000000000	500000000	LFW -3	LFW -2	LFW -3	LFW -3	10000000000	1000000000	LFW -3	200000000	20000000	0	5000000000	LFW -1	LFW -3
48	MRSN 2144	20000000000	40000000000	LFW -2	1000000000	15000000000	50000000000	0	LFW -3	50000000000	LFW -3	15000000000	0	15000000000	0	LFW -3	LFW -3	5000000000	LFW -3	LFW -2	100000000	15000000	0	5000000000	LFW -1	0
49	MRSN 2149	0	0	0	0	0	0	0	0	0	0	0	0	0	0	0	0	0	0	0	0	0	0	0	0	0
50	MRSN 2152	0	0	0	0	0	0	0	0	0	0	0	0	LFW -3	0	0	LFW -1	0	0	0	0	0	LFW -2	0	0	LFW -2
51	MRSN 2204	LFW -3	LFW -3	0	LFW -3	LFW -3	LFW -3	10000000000	LFW -3	LFW -3	LFW -3	LFW -2	0	LFW -3	0	LFW -3	LFW -3	10000000000	LFW -3	0	LFW -3	0	LFW -2	LFW -5	LFW -2	LFW -3
52	MRSN 2444	100000000000	500000000000	0	LFW -3	0	LFW -2	LFW -2	LFW -3	0	LFW -3	1000000	0	50000000000	0	LFW -2	LFW -2	0	LFW -3	LFW -2	LFW -1	50000000	0	LFW -3	LFW -1	0
53	MRSN 3587	0	0	0	15000000	500000000	110000000	800000000	8000000000	50000000	100000000	50000000000	50000000000	100000000	10000000	100000008	500000000	10000000	100000000	LFW -2	100000000	10000000	0	100000008	0	0
54	MRSN 3702	8000000	50000000	0	5000000000	LFW -3	LFW -3	10000000000	5000000000	LFW -3	LFW -3	LFW -2	LFW -3	100000000000	100000000	1000000000	LFW -3	LFW -3	LFW -3	0	500000	LFW -1	1000000	2500000000	LFW -3	LFW -3
55	MRSN 3703	10000000000	50000000000	0	LFW -3	50000000000	LFW -2	LFW -2	LFW -3	LFW -3	LFW -3	LFW -2	10000000000	5000000000	1500000000	LFW -3	LFW -3	1500000000	LFW -3	LFW -3	LFW -3	LFW -1	LFW -3	LFW -3	LFW -3	LFW -3
56	MRSN3704	150000000000	150000000000	0	0	0	0	10000000000	0	50000000000	200000	15000000	1500000000	50000000000	0	0	0	50000000000	50000000000	0	0	0	LFW -3	0	100000000	5000000
57	MRSN 3705	LFW -2	LFW -2	0	0	LFW -2	0	0	0	0	1000000	0	0	LFW -1	5000000	0	0	0	LFW -3	LFW -3	0	0	0	0	LFW -2	0
58	MRSN 3821	75000000000	250000000000	10000000000	200000000000	50000000000	500000000000	1000000000000	1500000000000	20000000	750000000000	150000000000	150000000000	50000000000	50000000000	300000000000	200000000000	20000000000	500000000000	750000000000	45000000000	10000000000	50000000	500000000000	5000000	15000000000
59	MRSN4838	150000000	300000000	0	125000	LFW -3	LFW -3	10000000000	LFW -3	LFW -2	LFW -3	LFW -2	LFW -3	LFW -3	LFW -2	LFW -3	LFW -2	LFW -2	LFW -3	LFW -3	LFW -1	0	0	LFW -3	0	LFW -3
60	MRSN 4841	0	0	LFW -2	110000000	1000000000	1000000000	700000	10000000000	20000000000	5000000000	40000000	0	LFW -3	20000000	1000000000	LFW -3	100000000	LFW -3	0	10000000	10000000	0	2000000000	LFW -2	50000000
61	MRSN 5498	0	0	0	0	0	0	0	0	LFW -3	0	0	0	LFW -3	0	0	0	LFW -3	100000000	0	0	0	LFW -2	0	0	LFW -2
62	MRSN 5508	LFW -2	LFW -3	LFW -2	0	0	0	1000000000	0	450000000000	2000000	0	0	LFW -3	0	0	0	6000000000	0	0	0	LFW -1	0	0	0	0
63	MRSN 5519	LFW -2	LFW -3	LFW -2	0	5000000000	0	0	50000000000	5000000000	500000000	7000000	0	LFW -3	LFW -2	LFW -3	LFW -3	0	LFW -3	0	150000000	30000000	0	5000000000	0	0
64	MRSN 5524	0	0	0	0	0	0	0	LFW -2	0	LFW -2	0	0	0	0	LFW -3	0	0	LFW -2	LFW -3	0	0	0	LFW -2	0	0
65	MRSN 5529	10000000000	50000000000	0	50000000	10000000000	LFW -3	50000000	1500000000	1500000000	500000000	LFW -2	15000000	LFW -3	0	LFW -3	LFW -3	10000000000	7500000	0	LFW -2	LFW -1	0	50000000	900000	LFW -2
66	MRSN 5539	LFW -1	LFW -2	LFW -2	50000000	10000000000	LFW -3	LFW -3	LFW -3	10000000	LFW -3	7000000	0	5000000	0	50000000000	LFW -3	300000000	50000000000	0	500000000000	LFW -2	0	1000000000	0	40000000
67	MRSN 5712	0	0	0	0	0	0	0	0	0	0	0	0	0	0	0	0	0	LFW -2	0	0	0	0	0	0	0
68	MRSN 6220	0	0	0	0	0	0	0	0	0	0	0	0	0	0	0	0	0	0	0	0	0	0	0	0	0
69	MRSN 6234	0	0	0	LFW -2	LFW -3	LFW -3	1000000000	LFW -3	0	LFW -3	LFW -2	0	LFW -3	LFW -3	LFW -3	LFW -2	0	LFW -3	LFW -3	0	0	0	LFW -3	0	LFW -3
70	MRSN 6238	25000000000	50000000000	0	LFW -2	LFW -3	LFW -3	25000000000	LFW -3	0	LFW -3	LFW -3	0	15000000000	0	LFW -3	LFW -1	LFW -1	LFW -3	LFW -3	0	0	0	LFW -3	0	LFW -3
71	MRSN 6239	1000000000	5000000000	0	LFW -2	25000000	LFW -2	15000000000	LFW -3	0	LFW -3	LFW -2	0	5000000000	1000000000	LFW -2	LFW -2	0	1000000000	LFW -3	0	LFW -2	0	LFW -2	0	LFW -3
72	MRSN 6241	0	0	0	0	0	0	0	0	5000000000	0	0	0	LFW -2	0	0	0	0	0	0	0	0	0	0	0	0
73	MRSN 6249	100000000000	150000000000	0	LFW -2	5000000000	LFW -3	10000000000	LFW -3	0	LFW -3	LFW -2	0	2000000000	LFW -1	LFW -3	LFW -3	150000000	LFW -3	LFW -3	0	0	0	LFW -2	LFW -2	0
74	MRSN 6250	LFW -2	LFW -3	0	LFW -2	LFW -2	LFW -2	LFW -2	LFW -2	0	LFW -2	LFW -3	0	LFW -2	0	LFW -2	LFW -2	LFW -2	LFW -3	LFW -3	0	0	0	LFW -3	0	0
75	MRSN 6251	LFW -4	LFW -3	0	LFW -2	LFW -3	LFW -3	LFW -3	LFW -3	0	LFW -3	LFW -2	0	LFW -3	0	LFW -3	LFW -3	LFW -2	LFW -3	LFW -3	LFW -2	0	0	LFW -3	0	0
76	MRSN 6678	LFW -3	LFW -3	0	0	LFW -3	0	0	0	0	0	0	0	LFW -3	0	0	0	0	0	0	0	0	0	0	LFW -2	0
77	MRSN 6688	250000000000	500000000000	0	LFW -2	100000000000	LFW -3	0	LFW -3	0	LFW -2	LFW -2	4000000	100000000000	0	LFW -2	LFW -2	LFW -2	LFW -2	LFW -3	0	0	0	LFW -2	0	LFW -2
78	MRSN 6695	60000000000	50000000000	LFW -2	400000000000	0	2500000000000	300000000	2500000000000	5000000	750000000000	60000000000	30000000000	50000000000	4000000000	500000000000	500000000000	1000000000	2500000000000	100000000000	20000000000	LFW -3	0	1000000000000	2500000	0
79	MRSN 6739	500000000000	750000000000	15000000000	150000000000	100000000	2500000000000	2000000000	10000000	750000000000	750000000000	50000000000	30000000000	300000000000	20000000000	500000000000	150000000000	9000000000	100000000000	550000000000	5000000000	10000000000	0	800000000000	5000000	0
80	MRSN 7013	5000000	50000000	10000000000	4500000000	1000000000	5000000000	10000000000	15000000000	50000	10000000000	10000000000	250000	5000000	15000	500000000	2500000000	100000000	500000000000	10000	5000	0	0	1000000000	150000000	15000000000
81	MRSN 7014	80000000000	100000000000	LFW -2	LFW -3	500000000	0	LFW -3	20000000000	0	0	90000000000	0	10000000000	0	LFW -3	5000000000	0	LFW -2	0	0	0	0	0	LFW -2	0
82	MRSN 8130	10000000	50000000	LFW -2	20000000000	500000000	5000000000	LFW -3	3000000000	250000000	1000000000	90000000000	0	10000000000	100000000000	500000000	1000000000	10000	LFW -3	0	150000000	50000000	0	5000000000	0	0
83	MRSN 8132	0	0	0	LFW -3	LFW -3	LFW -3	10000000000	LFW -3	0	LFW -3	LFW -2	100000	LFW -2	500000000	LFW -3	LFW -3	LFW -3	9000000000	LFW -3	LFW -3	LFW -2	0	LFW -3	50000000	LFW -3
84	MRSN 8136	0	0	0	0	0	0	0	0	0	0	0	0	0	0	0	0	0	LFW -2	0	0	0	0	0	0	0
85	MRSN 8139	0	0	LFW -2	LFW -3	500000000	500000000	LFW -3	1000000000	0	LFW -3	20000000	0	LFW -2	100000	LFW -3	LFW -3	200000	LFW -3	LFW -3	LFW -2	0	0	LFW -3	LFW -3	0
86	MRSN 8141	100000000	50000000	0	LFW -2	250000000	500000000	0	1000000000	0	100000000	0	0	500000	0	500000000	1000000000	0	LFW -2	1000000000	1000000000	1500000	0	1000000000	LFW -3	0
87	MRSN 8912	0	LFW -3	0	LFW -2	LFW -3	LFW -2	LFW -3	LFW -3	LFW -2	LFW -2	LFW -1	0	LFW -3	0	LFW -2	LFW -1	0	LFW -3	0	0	0	0	LFW -3	0	0
88	MRSN 8914	0	0	0	LFW -2	LFW -2	LFW -3	LFW -3	LFW -3	LFW -2	LFW -2	5000000	0	LFW -1	0	LFW -3	LFW -2	500000	LFW -3	0	0	0	LFW -1	LFW -2	0	0
89	MRSN 8915	0	0	0	0	0	0	0	0	350000000000	0	0	0	0	0	0	0	8000000000	0	0	0	0	0	0	0	0
90	MRSN 8916	LFW -2	LFW -3	0	LFW -3	LFW -3	LFW -3	LFW -3	LFW -3	LFW -2	LFW -3	LFW -3	0	LFW -2	4000000000	LFW -3	LFW -3	LFW -2	LFW -3	0	LFW -2	0	LFW -3	0	0	LFW -3
91	MRSN 8917	LFW -1	LFW -1	0	LFW -3	LFW -3	LFW -3	LFW -3	LFW -3	LFW -3	LFW -3	LFW -2	0	LFW -2	5000000000	LFW -3	LFW -3	LFW -2	LFW -3	0	LFW -2	LFW -1	0	LFW -3	0	LFW -3
92	MRSN 8922	50000000	100000000	100000000	LFW -3	50000000	50000000	LFW -3	100000000	0	15000000	LFW -2	0	5000000	2500000	500000000	500000000	500000000	LFW -2	10000000	1000000	0	0	LFW -3	LFW -1	LFW -3
93	MRSN 8924	0	0	0	0	0	50000000	0	0	0	0	0	0	0	0	0	0	0	0	0	0	0	0	0	0	0
94	MRSN 8928	0	0	0	LFW -2	50000000000	5000000000	200000000000	25000000000	30000000	LFW -2	3000000000	10000000	0	0	10000000000	10000000000	7500000000	100000000000	LFW -2	0	0	0	25000000	0	0
95	MRSN 8929	LFW -3	50000000	0	250000000000	25000000000	150000000000	1000000000000	300000000000	50000000000	1500000000	200000000000	250000000	5000000000	LFW -1	10000000000	50000000000	500000000	50000000000	0	5000000000	100000000	0	75000000000	1000000	LFW -3
96	MRSN 9718	0	0	0	0	0	0	0	0	0	0	0	30000000000	0	3000000000	0	0	0	0	0	0	0	0	0	1000000	0
97	MRSN 9871	50000000000	LFW -3	100000000	5000000000	15000000000	50000000000	600000000000	400000000000	LFW -3	LFW -3	150000000000	50000000000	LFW -3	500000000	50000000000	20000000000	10000000000	300000000000	100000000000	1500000000	250000000	20000000	100000000000	500000	LFW -3
98	MRSN 9873	0	0	0	LFW -3	LFW -3	LFW -3	LFW -3	LFW -3	LFW -3	LFW -3	6000000	0	0	0	LFW -3	LFW -3	LFW -3	LFW -3	LFW -3	LFW -1	0	0	LFW -3	0	0
99	MRSN 10752	250000000000	500000000000	0	0	500000000000	0	0	0	0	0	0	0	500000000000	50000000000	0	0	0	0	0	0	10000000000	0	0	LFW -3	50000000000
100	MRSN 11278	0	0	0	0	0	0	0	0	0	0	0	0	0	0	0	0	0	LFW -1	LFW -1	0	0	0	LFW -1	0	0
101	MRSN 11281	100000000000	500000000000	LFW -2	300000000000	100000000000	500000000000	2000000000	2500000000000	LFW -3	500000000000	30000000000	10000000000	LFW -3	500000000	400000000000	200000000000	5000000000	1250000000000	750000000000	50000000000	3500000000	350000000	1500000000000	5000000	0
102	MRSN 11285	500000000000	750000000000	LFW -2	LFW -3	100000000000	200000000000	LFW -3	LFW -3	LFW -3	LFW -3	4000000	0	15000000000	0	LFW -3	LFW -3	0	LFW -3	LFW -2	LFW -2	0	LFW -3	LFW -3	50000000000	0
103	MRSN 11286	LFW -1	LFW -2	LFW -1	LFW -3	LFW -2	LFW -3	LFW -3	LFW -3	0	LFW -2	50000000	0	0	0	LFW -3	LFW -3	LFW -2	LFW -3	0	LFW -2	0	0	LFW -3	LFW -3	0
104	MRSN 11536	1000000000	5000000000	LFW -2	LFW -2	5000000000	LFW -3	LFW -3	LFW -3	0	LFW -3	LFW -2	0	LFW -3	0	LFW -3	LFW -2	0	LFW -3	LFW -3	LFW -2	0	0	LFW -3	0	0
105	MRSN 11538	100000000	LFW -3	5000000	150000000000	250000000000	500000000000	20000000	1000000000000	1000000000000	30000000000	800000000000	LFW -2	LFW -3	LFW -2	200000000000	50000000000	500000000000	500000000000	450000000000	25000000000	4000000000	100000000	500000000000	5000000	0
106	MRSN 11976	10000000000	15000000000	0	50000000000	50000000	LFW -2	0	500000000000	LFW -1	LFW -3	50000000000	0	15000000000	LFW -2	150000000000	150000000000	30000000	LFW -2	LFW -3	15000000000	LFW -2	0	50000000000	0	0
107	MRSN 12282	0	0	0	0	5000000000	0	500000000	0	LFW -3	0	0	0	LFW -3	0	0	0	20000000000	LFW -3	0	0	0	0	0	LFW -3	0
108	MRSN 12283	250000000	500000000	250000000	1000000000000	LFW -2	750000000000	500000000000	1500000000000	1500000000000	250000000000	500000000000	0	LFW -3	0	1250000000000	50000000000	500000000000	2500000000000	1250000000000	100000000000	3000000	0	100000000000	5000000	0
109	MRSN 12365	0	0	0	0	0	0	0	0	0	0	0	0	0	0	0	0	0	0	0	0	0	0	0	0	0
110	MRSN 12368	LFW -1	LFW -1	0	0	LFW -3	LFW -1	LFW -1	LFW -3	LFW -3	LFW -3	0	0	LFW -3	0	LFW -2	0	0	LFW -3	0	0	0	0	0	0	0
111	MRSN 12427	0	0	0	LFW -2	0	LFW -2	0	LFW -3	0	LFW -3	LFW -2	0	LFW -1	0	LFW -2	LFW -2	LFW -3	LFW -3	LFW -3	0	0	0	LFW -3	LFW -1	0
112	MRSN 12914	LFW -1	LFW -1	0	0	LFW -3	0	0	0	0	0	LFW -2	0	LFW -3	0	0	0	LFW -2	0	0	0	0	0	0	0	0
113	MRSN 13488	0	0	0	0	0	0	0	0	0	0	0	0	50000000000	0	0	0	0	0	0	0	0	0	0	0	0
114	MRSN 14981	LFW -2	LFW -3	LFW -1	150000000	LFW -3	LFW -3	0	500000000	LFW -3	10000000	50000000000	0	LFW -3	0	3000000000	10000000	LFW -2	10000000000	0	0	0	0	LFW -2	0	0
115	MRSN 15566	5000000000	5000000000	1000000000	450000000000	LFW -3	2500000000000	100000000	150000000000	10000000	750000000000	50000000000	0	LFW -3	10000000000	450000000000	350000000000	20000000000	500000000000	500000000000	150000000000	50000000000	0	500000000000	50000000000	0
116	MRSN 15678	LFW -2	LFW -3	LFW -2	LFW -3	LFW -3	LFW -3	0	LFW -3	LFW -3	LFW -3	3000000	0	LFW -3	0	LFW -5	LFW -2	100000000	LFW -3	0	LFW -3	0	0	LFW -3	0	0
117	MRSN 15753	LFW -3	LFW -1	0	25000000000	LFW -3	100000000000	300000000000	500000000000	30000000000	30000000000	500000000000	300000000000	LFW -3	40000000000	50000000000	50000000000	800000000000	200000000000	150000000000	25000000	LFW -2	0	2000000000	0	0
118	MRSN 16344	LFW -3	LFW -2	0	50000000000	0	900000000000	0	0	30000000	2500000000	8000000000	0	0	0	100000000000	5000000000	0	400000000000	150000000000	1500000000	0	0	150000000000	LFW -1	0
119	MRSN 16345	150000000000	400000000000	20000000000	750000000000	350000000000	750000000000	3000000000	2500000000000	750000000000	800000000000	200000000000	40000000000	45000000000	3000000000	450000000000	200000000000	5000000000	1500000000000	1500000000000	100000000000	250000000	0	1500000000000	15000000	0
120	MRSN 16383	LFW -2	LFW -3	LFW -2	150000000000	10000000	500000000000	0	100000000000	30000000	300000000000	0	0	LFW -3	0	300000000000	100000000000	0	500000000000	300000000000	5000000000	50000000	0	1000000000000	LFW -2	0
121	MRSN 16392	LFW -2	LFW -2	0	0	LFW -3	0	0	0	0	0	0	0	LFW -3	LFW -2	0	0	0	0	0	0	0	0	0	0	0
122	MRSN 16740	5000000000	5000000000	0	200000000000	15000000000	LFW -3	LFW -3	LFW -3	0	LFW -3	5000000	0	50000000000	4000000	150000000	LFW -3	30000000	LFW -3	LFW -3	LFW -2	15000000	0	LFW -3	LFW -1	0
123	MRSN 16744	LFW -2	LFW -2	LFW -1	0	LFW -1	5000000000	6000000	150000000000	LFW -3	300000000000	200000000	0	LFW -2	60000000	2000000000	150000000	1000000	0	0	5000000000	0	0	800000000000	1000000	0
124	MRSN 16847	0	0	LFW -1	0	0	0	1000000000	0	300000000000	0	0	0	LFW -3	0	0	0	10000000000	2500000000	0	0	0	0	0	250000	0
125	MRSN 17849	500000000000	250000000000	500000000	300000000000	15000000	450000000000	2000000	500000000000	50000000000	300000000000	3000000000	300000000	250000000000	0	150000000000	50000000000	1000000000	650000000000	400000000000	20000000000	15000000000	LFW -2	450000000000	2000000	0
126	MRSN 18560	LFW -1	LFW -1	LFW -2	100000000000	0	700000000000	40000000	550000000000	300000000000	600000000000	5000000000	100000000	LFW -3	1000000000	200000000000	250000000000	400000000	850000000000	1000000000000	1500000000	0	0	600000000000	450000	5000000000
127	MRSN 18562	150000000000	500000000000	LFW -2	100000000	500000000000	LFW -3	LFW -2	LFW -3	0	50000000000	LFW -2	0	500000000000	7000000000	LFW -2	LFW -2	30000	LFW -1	LFW -3	LFW -2	0	0	500000000	0	0
128	MRSN 18754	100000000000	500000000000	LFW -2	500000000000	50000000000	950000000000	500000000	2500000000000	50000000	1350000000000	300000000000	20000000000	250000000000	20000000000	500000000000	400000000000	5000000000	1250000000000	400000000000	100000000000	500000000	0	650000000000	10000000	5000000000
129	MRSN 18803	0	0	0	25000000000	0	10000000000	0	5000000000	5000000	500000000	100000000000	20000000000	0	3000000000	30000000000	10000000000	0	750000000000	150000	3000000000	0	0	200000000000	0	0
130	MRSN 18855	LFW -3	5000000000	LFW -2	400000000000	LFW -3	450000000000	100000000	2000000000000	50000000	300000000000	70000000000	80000000000	LFW -5	100000000000	600000000000	150000000000	2000000000	750000000000	750000000000	5000000000	LFW -1	0	150000000000	10000000	0
131	MRSN 18970	100000000000	250000000000	LFW -2	400000000000	500000000	750000000000	4000000000	2500000000000	50000000	750000000000	200000000000	200000000000	30000000000	200000000000	500000000000	200000000000	10000000000	1500000000000	1250000000000	50000000000	LFW -2	0	400000000000	10000000	0
132	MRSN 19711	50000000	LFW -3	LFW -2	100000000000	0	500000000000	30000000	1000000000000	15000000	1000000000000	3000000000	0	LFW -3	50000000	200000000000	100000000000	500000000	400000000000	600000000000	5000000000	0	0	500000000000	10000000000	0
133	MRSN 20176	0	0	0	0	LFW -3	0	0	0	0	0	0	0	LFW -3	0	0	0	0	0	0	0	0	LFW -3	0	0	0
134	MRSN 20190	0	0	0	LFW -1	0	0	0	0	0	0	0	0	0	0	0	0	0	LFW -1	LFW -1	LFW -1	0	0	0	0	0
135	MRSN 20193	0	0	0	0	0	0	0	0	0	0	0	0	0	0	0	0	0	0	0	0	0	0	0	LFW -1	0
136	MRSN 21179	0	0	0	0	200000000	0	50000000	0	0	0	0	150000000	LFW -3	0	0	0	0	100000000	0	0	0	0	0	0	LFW -2
137	MRSN 23861	30000000000	60000000000	5500000000	10000000000	30000000000	50000000000	LFW -3	250000000000	400000	4000000000	100000000	10000000000	30000000000	2000000000	3500000000	0	LFW -2	0	LFW -3	1000000	500000000	0	0	0	0
138	MRSN 25623	10000000	15000000	55000000000	75000000000	100000000	5000000000	LFW -3	450000000000	LFW -3	350000000000	900000000	0	1000000000000	70000	50000000000	100000000000	LFW -2	0	15000	5000000000	0	50000000000	100000000000	LFW -2	50000000000
139	MRSN 25678	0	0	0	0	0	0	0	0	0	0	0	0	0	0	0	0	0	0	0	0	0	0	0	0	0
140	MRSN 25762	0	0	0	0	0	0	0	0	0	0	0	0	0	0	0	0	0	0	0	0	0	0	0	LFW -2	0
141	MRSN 26263	0	0	0	0	0	0	LFW -3	0	0	0	2000000000	0	0	0	0	0	50000000	0	0	0	0	0	0	0	0
142	MRSN 29192	LFW -1	LFW -2	LFW -2	200000000000	0	LFW -3	4000000	1500000000000	100000000	500000000000	3000000000	0	100000000	0	200000000000	150000000000	100000000	1250000000000	250000000000	15000000000	LFW -2	0	550000000000	10000000	0
143	MRSN 30858	LFW -3	LFW -3	LFW -2	5000000000	0	50000000000	3000000	100000000000	LFW -3	1100000000000	8000000	0	LFW -3	600000	5000000000	20000000000	1000000	200000000000	0	15000000000	0	0	500000000000	1500000	0
144	MRSN 346179	500000000	150000000	LFW -2	250000000000	0	1000000000000	30000000	2500000000000	250000000	1000000000000	10000000000	300000000	100000000	4000000000	250000000000	100000000000	4000000000	1200000000000	750000000000	100000000000	0	0	250000000000	15000000	0
145	MRSN 351791	1500000000	5000000000	150000000	50000000000	0	1000000000	100000	250000000000	50000000000	250000000000	100000000	0	50000000000	200000	50000000000	50000000000	20000000	400000000000	25000000000	5000000000	LFW -1	0	150000000000	350000	0
146	MRSN 358800	10000000000	25000000000	100000000	150000000000	0	400000000	600000000	100000000000	50000000000	50000000000	40000000000	0	500000000000	0	50000000000	15000000000	4000000000	750000000000	100000000000	3000000000	LFW -1	0	250000000000	500000	0
147	MRSN 369569	LFW -2	LFW -3	0	LFW -3	0	LFW -3	LFW -3	LFW -3	LFW -2	LFW -3	LFW -2	20000000	LFW -1	20000	LFW -3	LFW -3	LFW -3	LFW -3	LFW -3	LFW -2	0	0	LFW -3	0	0
148	MRSN 373401	0	0	0	LFW -2	0	LFW -2	LFW -3	LFW -3	0	LFW -2	LFW -2	0	LFW -2	0	LFW -1	LFW -1	0	LFW -2	LFW -1	0	0	0	LFW -2	0	0
149	MRSN 390231	0	0	0	LFW -3	0	LFW -3	LFW -3	LFW -3	0	LFW -3	LFW -2	0	0	0	LFW -3	LFW -3	0	LFW -3	0	LFW -3	0	0	5000000000	0	0
150	MRSN 401528	0	0	0	0	25000000	0	0	5000	5000000000	0	0	0	0	0	0	0	0	150000000	0	150000000000	10000000000	0	0	LFW -2	0
151	MRSN 409937	100000000000	450000000000	50000000000	1500000000	0	1250000000000	10000000	1250000000000	20000000	150000000000	3000000000	LFW -2	250000000000	100000000	100000000000	50000000000	LFW -3	800000000000	LFW -2	2500000000	LFW -2	750000000000	15000000000	0	0
152	MRSN 435288	0	0	0	LFW -3	0	LFW -1	20000000	LFW -3	LFW -3	LFW -2	5000000000	3000000000	0	2000000000	LFW -3	LFW -3	900000000	3000000000	0	0	0	0	LFW -1	LFW -2	100000000
153	MRSN 436311	LFW -3	LFW -2	LFW -2	150000000	0	40000000000	0	50000000000	0	1000000000	3000000000	1500000000	LFW -3	0	10000000000	LFW -3	0	150000000	0	5000000000	LFW -2	0	5000000000	LFW -2	40000000000
154	MRSN 443463	10000000000	50000000000	LFW -2	1000000000	500000	750000000000	0	700000000000	5000000	50000000000	0	0	100000000000	0	50000000000	50000000000	0	300000000000	LFW -3	10000000000	LFW -3	LFW -1	2500000000	0	0
155	ATCC 10145	5000000000	10000000000	0	LFW -2	100000000000	LFW -2	LFW -3	LFW -3	LFW -2	LFW -3	LFW -2	0	LFW -3	LFW -3	LFW -3	LFW -2	LFW -2	LFW -1	LFW -3	0	0	0	LFW -3	50000000000	55000000000
156	PAO1::lux	100000000	150000000	200000000000	1500000000000	100000000000	250000000000	100000000000	1000000000000	100000000000	150000000000	500000000000	0	LFW -3	LFW -2	150000000000	300000000000	300000000000	400000000000	LFW -3	10000000000	100000000000	1000000000000	600000000000	10000000	250000000000
Positives (activity) >		51 (32.7%)	49 (31.4%)	29 (18.6%)	72 (46.2%)	69 (44.2%)	63 (40.4%)	80 (51.3%)	72 (46.2%)	66 (42.3%)	66 (42.3%)	85 (54.5%)	56 (35.9%)	48 (30.8%)	59 (37.8%)	66 (42.3%)	62 (39.7%)	81 (51.9%)	73 (46.8%)	44 (28.2%)	67 (42.9%)	47 (30.1%)	12 (7.7%)	71 (45.5%)	51 (32.7%)	26 (16.7%)
Activity range: 7.7-54.5%
Overall coverage by the panel:			133/156=85.3%				Strains resistant to all 23 phages are marked in bold red.
			4+	Large clear plaques (positive result)
			3+	Smaller clear plaques (positive result)
			2+	Turbid or tiny plaques (positive result)
			1+	LFW: lysis from without at low dilutions (negative result)
			0	No lysis (negative result)
