# Supplementary material for: Pseudomonas aeruginosa Phage Cocktails: Rational Design and Efficacy Against Mouse Wound and Systemic Infection
Source: Antibiotics (Basel). 2026 Jan 9;15(1):75. doi: 10.3390/antibiotics15010075 (PMC12838167; doi:10.3390/antibiotics15010075)
Supplement: Supplementary file 1 [file antibiotics-15-00075-s001.zip › Table S2.xlsx]

## Sheet: Sheet1
Table S2. P. aeruginosa strains used in this work (see notes below the table).
No.	Strain ID	Country	Year	Specimen	MLST	AMR
1	MRSN 315	USA	2010	Respiratory	108	Non-MDR
2	MRSN 317	USA	2010	Wound	137	XDR
3	MRSN 318	USA	2010	Respiratory	235	MDR
4	MRSN 321	USA	2010	Wound	663	MDR
5	MRSN 552	USA	2010	Urine	1654	Non-MDR
6	MRSN 994	USA	2010	Respiratory	27	XDR
7	MRSN 1343	USA	2010	Surveillance	3003	MDR
8	MRSN 1344	USA	2010	Surveillance	3003	Non-MDR
9	MRSN 1356	USA	2010	Surveillance	3031	S
10	MRSN 1375	USA	2010	Surveillance	274	MDR
11	MRSN 1380	USA	2010	Surveillance	241	S
12	MRSN 1388	USA	2010	Surveillance	1105	Non-MDR
13	MRSN 1405	USA	2010	Urine	27	MDR
14	MRSN 1409	USA	2010	Wound	663	MDR
15	MRSN 1485	USA	2010	Wound	646	MDR
16	MRSN 1552	USA	2010	Surveillance	-	MDR
17	MRSN 1583	USA	2010	Respiratory	3005	Non-MDR
18	MRSN 1601	USA	2010	Wound	3032	S
19	MRSN 1612	USA	2010	Ear	207	S
20	MRSN 1613	USA	2010	Surveillance	2952	S
21	MRSN 1617	USA	2010	Respiratory	390	MDR
22	MRSN 1665	USA	2010	Tissue	3037	MDR
23	MRSN 1680	USA	2010	Wound	569	MDR
24	MRSN 1688	USA	2010	Urine	699	S
25	MRSN 1739	USA	2010	Blood	463	XDR
26	MRSN 1756	USA	2010	Surveillance	147	MDR
27	MRSN 1899	USA	2010	Surveillance	1074	Non-MDR
28	MRSN 1902	USA	2010	Surveillance	3008	Non-MDR
29	MRSN 1906	USA	2010	Surveillance	244	Non-MDR
30	MRSN 1925	USA	2010	Respiratory	155	S
31	MRSN 1938	USA	2010	Urine	677	MDR
32	MRSN 1944	USA	2010	Wound	244	MDR
33	MRSN 1945	USA	2010	Wound	348	MDR
34	MRSN 1946	USA	2010	Surveillance	2459	MDR
35	MRSN 1947	USA	2010	Urine	179	MDR
36	MRSN 1948	USA	2010	Wound	845	S
37	MRSN 1961	USA	2010	Unk	3037	MDR
38	MRSN 2042	USA	2010	Respiratory	389	MDR
39	MRSN 2084	USA	2010	Surveillance	446	XDR
40	MRSN 2089	USA	2010	Wound	111	XDR
41	MRSN 2101	USA	2011	Wound	827	S
42	MRSN 2108	USA	2011	Wound	3037	XDR
43	MRSN 2115	USA	2011	Tissue	3037	XDR
44	MRSN 2120	USA	2011	Urine	27	MDR
45	MRSN 2133	USA	2011	Urine	2711	MDR
46	MRSN 2139	USA	2011	Wound	179	XDR
47	MRSN 2140	USA	2011	Surveillance	389	XDR
48	MRSN2144	USA	2010	Urine	179	S
49	MRSN 2149	Afghanistan	2011	Blood	773	XDR
50	MRSN 2152	Afghanistan	2011	Wound	235	XDR
51	MRSN 2204	USA	2011	Blood	235	XDR
52	MRSN 2444	USA	2009	Respiratory	654	XDR
53	MRSN 3587
54	MRSN 3702	Guam	2011	Surveillance	316	MDR
55	MRSN 3703	Guam	2011	Respiratory	3049	MDR
56	MRSN 3704	Guam	2011	Respiratory	381	MDR
57	MRSN 3705	Guam	2011	Respiratory	2031	MDR
58	MRSN 3821	USA	2011	Urine	-	MDR
59	MRSN 4838	USA	2011	Blood	170	XDR
60	MRSN 4841	USA	2011	Urine	235	XDR
61	MRSN 5498	USA	2005	Tissue	3014	XDR
62	MRSN 5508	USA	2005	Fluid	3002	XDR
63	MRSN 5519	USA	2004	Wound	235	XDR
64	MRSN 5524	USA	2004	Urine	235	XDR
65	MRSN5529	USA	2004	Wound	235	MDR
66	MRSN 5539	USA	2005	Tissue	235	XDR
67	MRSN 5712	USA	2011	Urine	381	XDR
68	MRSN 6220	USA	2011	Wound	244	PDR
69	MRSN 6234	USA	2011	Urine	111	XDR
70	MRSN 6238	USA	2011	Wound	111	XDR
71	MRSN 6239	USA	2011	Respiratory	111	XDR
72	MRSN 6241	USA	2011	Wound	3043	XDR
73	MRSN 6249	USA	2011	Respiratory	621	XDR
74	MRSN 6250	USA	2011	Wound	621	XDR
75	MRSN 6251	USA	2011	Urine	621	XDR
76	MRSN 6678	USA	2012	Tissue	235	XDR
77	MRSN 6688	USA	2012	Swab	621	XDR
78	MRSN 6695	USA	2012	Urine	497	XDR
79	MRSN 6739	USA	2011	Urine	3015	S
80	MRSN 7013	USA	2012	Respiratory	1129	XDR
81	MRSN 7014	USA	2012	Respiratory	1129	XDR
82	MRSN 8130	USA	2012	Blood	446	XDR
83	MRSN 8132	USA	2012	Wound	1503	XDR
84	MRSN 8136	USA	2012	Wound	381	XDR
85	MRSN 8139	USA	2012	Wound	1503	Non-MDR
86	MRSN 8141	USA	2012	Respiratory	3043	XDR
87	MRSN 8912	USA	2007	Urine	532	XDR
88	MRSN 8914	USA	2007	Bone	1419	XDR
89	MRSN 8915	USA	2007	Urine	111	XDR
90	MRSN 8916	USA	2007	Urine	235	MDR
91	MRSN 8917	USA	2008	Urine	235	XDR
92	MRSN 8922	USA	2008	Urine	654	XDR
93	MRSN 8924	USA	2009	Respiratory	2788	MDR
94	MRSN 8928	USA	2009	Respiratory	179	MDR
95	MRSN 8929	USA	2010	Wound	267	XDR
96	MRSN 9718	USA	2012	Urine	1601	Non-MDR
97	MRSN 9871	USA	2012	Wound	792	MDR
98	MRSN 9873	USA	2012	Urine	3045	XDR
99	MRSN 10752	Unk	Unk	Unk	Unk	Unk
100	MRSN 11278	USA	2012	Respiratory	829	XDR
101	MRSN 11281	USA	2012	Wound	875	Non-MDR
102	MRSN 11285	USA	2012	Urine	3030	S
103	MRSN 11286	USA	2012	Wound	2387	Non-MDR
104	MRSN 11536	USA	2012	Wound	621	XDR
105	MRSN 11538	USA	2012	Wound	1229	MDR
106	MRSN 11976	USA	2012	Respiratory	111	S
107	MRSN 12282	USA	2012	Respiratory	348	XDR
108	MRSN 12283	USA	2012	Urine	646	Non-MDR
109	MRSN 12365	USA	2012	Respiratory	253	MDR
110	MRSN 12368	USA	2012	Blood	1685	Non-MDR
111	MRSN 12427	USA	2012	Respiratory	621	XDR
112	MRSN 12914	Afghanistan	2012	Urine	357	XDR
113	MRSN 13488	USA	2012	Urine	1414	S
114	MRSN 14981	USA	2013	Respiratory	3004	XDR
115	MRSN 15566	USA	2013	Urine	2855	Non-MDR
116	MRSN 15678	USA	2013	Wound	235	XDR
117	MRSN 15753	USA	2013	Respiratory	274	Non-MDR
118	MRSN 16344	USA	2013	Wound	3033	XDR
119	MRSN 16345	USA	2013	Urine	211	XDR
120	MRSN 16383	USA	2013	Respiratory	3006	MDR
121	MRSN 16392	USA	2013	Respiratory	235	XDR
122	MRSN 16740	USA	2013	Respiratory	633	Non-MDR
123	MRSN 16744	USA	2013	Tissue	309	MDR
124	MRSN 16847	USA	2013	Surveillance	253	Non-MDR
125	MRSN 17849	USA	2013	Respiratory	2065	Non-MDR
126	MRSN 18560	USA	2013	Wound	3007	Non-MDR
127	MRSN 18562	USA	2013	Respiratory	3034	Non-MDR
128	MRSN 18754	USA	2013	Tissue	166	S
129	MRSN 18803	USA	2013	Respiratory	2132	MDR
130	MRSN 18855	USA	2013	Tissue	3035	S
131	MRSN 18970	USA	2013	Wound	192	S
132	MRSN 19711	USA	2013	Respiratory	2865	XDR
133	MRSN 20176	Afghanistan	2013	Surveillance	316	XDR
134	MRSN 20190	USA	2013	Respiratory	3036	XDR
135	MRSN 20193	USA	2013	Respiratory	17	XDR
136	MRSN 21179	USA	2014	Urine	244	MDR
137	MRSN 23861	USA	2014	Respiratory	282	XDR
138	MRSN 25623	USA	2014	Respiratory	3038	XDR
139	MRSN 25678	USA	2014	Urine	3039	XDR
140	MRSN 25762	USA	2014	Respiratory	17	MDR
141	MRSN 26263	USA	2014	Respiratory	3009	XDR
142	MRSN 29192	USA	2015	Urine	3010	XDR
143	MRSN 30858	USA	2015	Respiratory	2142	MDR
144	MRSN 346179	USA	2015	Respiratory	3011	S
145	MRSN 351791	USA	2015	Urine	252	S
146	MRSN 358800	USA	2015	Respiratory	3040	XDR
147	MRSN 369569	USA	2015	Blood	341	XDR
148	MRSN 373401	USA	2016	Urine	347	Non-MDR
149	MRSN 390231	USA	2016	Respiratory	2572	MDR
150	MRSN 401528	USA	2016	Urine	3042	MDR
151	MRSN 409937	USA	2016	Fluid	1337	XDR
152	MRSN 435288	USA	2016	Respiratory	3012	Non-MDR
153	MRSN 436311	USA	2016	Urine	3013	XDR
154	MRSN 443463	USA	2017	Respiratory	2851	S
155	ATCC 10145	Czechoslovakia	1961	Urine	23	S
156-1	PAO1	Australia	1954	N/A	693	Non-MDR
156-2	PAO1::lux	USA	2016	N/A	693	Non-MDR
Notes:
The diversity panel of 100 strains published previously [Ref 93] is highlighted in blue.
Strains resistant to all 25 phages are marked in bold red. AMR, antimicrobial resistance:
S, pandrug-susceptible; Non-MDR, resistant to some drugs, but not enough to be MDR; MDR, multidrug-resistant
(resistant to drugs belonging to three or more different classes); XDR, extensively drug-resistant; PDR, pandrug-resistant.
Sign “-“ designates a novel ST, a combination of alleles not currently known in the PubMLST database (https://pubmlst.org).
ATCC 10145 is a reference strain acquired from ATCC.
PAO1 is a reference strain acquired from ATCC, a chloramphenicol-resistant mutant of wound isolate P. aeruginosa PAO [Holloway, 1955, J. Gen. Microbiol. 13, 572-581].
PAO1::lux was engineered in our lab in 2016 by cloning the luxCDABE luciferase production operon into the chromosome of PAO1 using a Tn7 plasmid [Ref 35]; PAO1::lux is resistant to gentamycin.
N/A, not applicabe; Unk, unknown.
