# Supplementary material for: Pseudomonas aeruginosa Phage Cocktails: Rational Design and Efficacy Against Mouse Wound and Systemic Infection
Source: Antibiotics (Basel). 2026 Jan 9;15(1):75. doi: 10.3390/antibiotics15010075 (PMC12838167; doi:10.3390/antibiotics15010075)
Supplement: Supplementary file 1 [file antibiotics-15-00075-s001.zip › Table S3.xlsx]

## Sheet: Sheet1
Table S3. Identification of phage reseptors.
Phage	#1 rmd	#2 wbpL	#3 rmlC	4 fliA	#5 pilA	#6 fliA algC pilA	#7 PAO1	#8 wzz1	#9 wzz2	#10 wzz1,2	#11 wapQ	#12 wbpM	#13 rmlC	Receptor
EPa4	0	0	0	100000000000	0	0	500000000	200000000000	250000000000	100000000000	150000000000	50000000000	0	Pil, A band (#1)
EPa5	750000000000	100000000000	0	750000000000	0	0	1000000000000	950000000000	15810688500	500000000000	450000000000	150000000000	0	Pil, LPS core (2)
EPa6	250000000	2652500	0	5000000000	0	0	250000000000	100000000000	100000000	3500000000	10000000000	60000000000	0	Pil, LPS core (2)
EPa7	200000000000	15000000	0	534000	0	0	100000000000	150000000000	150000000000	10000000000	50000000000	100000000000	0	Pil, LPS core (2)
EPa10	1500000000000	300000000	0	1850000000000	0	0	1450000000000	1250000000000	1500000000000	0	900000000000	700000000000	0	Pil, L-B, VL-B (3)
EPa11	300000000000	3000000	0	450000000000	0	0	300000000000	350000000000	150000000000	4000000	50000000000	250000000000	0	Pil, L-B, VL-B (3)
EPa12	2000000000000	250000000	0	2800000000000	0	0	4500000000	2600000000000	2000000000000	0	750000000000	1750000000000	0	Pil, L-B, VL-B (3)
EPa13	100000000000	0	0	100000000000	0	0	50000000000	100000000000	25000000000	0	15000000000	50000000000	0	Pil, A, B, L-B, VL-B (4)
EPa14	450000000000	0	0	150000000000	0	0	600000000000	200000000000	300000000000	0	1600000000000	650000000000	0	Pil, A, B, L-B, VL-B (4)
EPa15	350000000000	3500000000	0	250000000000	0	0	150000000000	250000000000	150000000000	0	100000000000	200000	0	Pil, L-B, VL-B (3)
EPa20	450000000000	10000000000	0	400000000000	0	0	850000000000	650000000000	800000000000	0	400000000000	650000000000	0	Pil, L-B, VL-B (3)
EPa21	1050000000000	1000000000	0	1000000000000	0	0	500000000000	700000000000	950000000000	0	650000000000	900000000000	0	Pil, L-B, VL-B (3)
EPa22	450000000000	0	0	250000000000	0	0	150000000000	350000000000	400000000000	0	200000000000	300000000000	0	Pil, A, B, L-B, VL-B (4)
EPa24	100000000000	250000000	0	50000000000	0	0	50000000000	250000000000	50000000000	15000000000	20000000000	50000000000	0	Pil, LPS core (2)
EPa25	5000000000	25000000	0	5000000000	0	0	10000000000	533500	5000000000	0	1000000000	4500000000	0	Pil, L-B, VL-B (3)
EPa26	450000000000	100000	0	500000000000	0	0	900000000000	500000000000	550000000000	250000000	100000000000	600000000000	0	Pil, LPS core (2)
EPa33	50000000000	0	0	100000000000	0	0	50000000000	200000000000	2500000000	200000000	25000000000	400000000000	0	Pil, A, B (5)
EPa38	2500000000000	7500000	0	1000000000000	0	0	5000000000000	1250000000000	1250000000000	500000000000	1250000000000	500000000000	0	Pil, LPS core (2)
EPa39	1050000000000	530500	0	700000000000	0	0	1000000000000	241068500	500000000000	0	51068500	750000000000	0	Pil, L-B, VL-B (3)
EPa40	0	0	0	150000000000	0	0	500000000	65000000000	5000000000	50000000000	100000000000	750000000000	0	Pil, A band (#1)
EPa43	1000000000	50000	0	214000	0	0	1500000000	1066000	1500000000	150000000000	2500000000	40000000000	0	Pil, LPS core (2)
Notes:
The strains were kindly provided by Dr. Rob Lavigne (Katholieke Universiteit Leuven, Leuven, Belgium, ##1-7) and Dr. Karen Maxwell (University of Toronto, Toronto, Canada, ##8-13)
#1 rmd - Deficiency in D-rhamnose biosynthesis; lack of A band LPS
#2 wbpL - Lack of glucosyltransferase WbpL, essential for initiation of both A band and B band synthesis											0	No single plaques, no lysis spots, negative result
#3 rmlC - Deficiency in L-rhamnose biosynthesis; truncated core region, lack of A band and B band LPS											1+	Lysis spots only in lowest dilution, no plaques, lysis from without, negative result
#4 fliA - lack of flagella											2+	Tiny clear or small turbid plaques, simetimes difficult to count, slightly positive result
#5 pilA - lack of type IV pili											3+	Large or middle-size clear plaques, positive result
#6 fliA algC pilA - Lack of flagella; lack of AlgC required for A band, core oligosaccharide and alginate biosynthesis; lack of type IV pili											4+	Very large clear plaques, strictly positive result
#7 parental strain PAO1
#8 wzz1 - lack of long B band
#9 wzz2 - lack of very long B band
#10 wzz1,2 - lack of long and very long B band
#11 wapQ - lack of phosphate in LPS inner core heptose (WapQ is the kinase)
#12 wbpM - lack of B band
#13, another rmlC - Deficiency in L-rhamnose biosynthesis; truncated core region, lack of A band and B band LPS
